# Supplementary material for: Mantophasmatodea from the Richtersveld in South Africa with description of two new genera and species
Source: Zookeys. 2018 Mar 27;(746):137–60. doi: 10.3897/zookeys.746.14885 (PMC5904538; doi:10.3897/zookeys.746.14885)
Supplement: XML Treatment for Kuboesphasma [file zookeys.746.14885-treatment1.xml]

<!DOCTYPE tp:taxon-treatment
  PUBLIC "-//TaxonX//DTD Taxonomic Treatment Publishing DTD v0 20100105//EN" "tax-treatment-NSO.dtd">
<tp:taxon-treatment xmlns:tp="http://www.plazi.org/taxpub"><tp:treatment-meta><kwd-group><label>Taxon classification</label><kwd><named-content xmlns:xlink="http://www.w3.org/1999/xlink" content-type="kingdom">Animalia</named-content></kwd><kwd><named-content xmlns:xlink="http://www.w3.org/1999/xlink" content-type="order">Notoptera</named-content></kwd><kwd><named-content xmlns:xlink="http://www.w3.org/1999/xlink" content-type="family">Mantophasmatidae</named-content></kwd></kwd-group><mixed-citation publication-type="journal"><person-group><name><surname>Wipfler</surname><given-names>Benjamin</given-names></name><name><surname>Theska</surname><given-names>Tobias</given-names></name><name><surname>Predel</surname><given-names>Reinhard</given-names></name></person-group><article-title>
          <tp:taxon-name><tp:taxon-name-part taxon-name-part-type="order">Mantophasmatodea</tp:taxon-name-part></tp:taxon-name> from the Richtersveld in South Africa with description of two new genera and species</article-title><source>Zookeys</source><day>27</day><month>3</month><year>2018</year><volume>2018</volume><issue>746</issue><fpage>137</fpage><lpage>160</lpage><pub-id pub-id-type="doi">10.3897/zookeys.746.14885</pub-id></mixed-citation></tp:treatment-meta><tp:nomenclature><tp:taxon-name>
            <tp:taxon-name-part taxon-name-part-type="genus" reg="Kuboesphasma">Kuboesphasma</tp:taxon-name-part>
            <object-id xmlns:xlink="http://www.w3.org/1999/xlink" content-type="zoobank" xlink:type="simple">http://zoobank.org/E36A7CC9-55C1-4428-9C64-BBD5EC1D9026</object-id>
          </tp:taxon-name><tp:taxon-status xmlns:xlink="http://www.w3.org/1999/xlink" xlink:type="simple">gen. n.</tp:taxon-status></tp:nomenclature><tp:treatment-sec sec-type="description" id="SECID0EPJAC"><title>Description and diagnosis.</title><p>
            <italic><tp:taxon-name><tp:taxon-name-part taxon-name-part-type="genus" reg="Kuboesphasma">Kuboesphasma</tp:taxon-name-part></tp:taxon-name></italic> gen. n. is placed as sistergroup to a clade (<italic><tp:taxon-name><tp:taxon-name-part taxon-name-part-type="genus" reg="Viridiphasma">Viridiphasma</tp:taxon-name-part></tp:taxon-name></italic> + <italic><tp:taxon-name><tp:taxon-name-part taxon-name-part-type="genus" reg="Namaquaphasma">Namaquaphasma</tp:taxon-name-part></tp:taxon-name></italic>) + the remaining <tp:taxon-name><tp:taxon-name-part taxon-name-part-type="family">Austrophasmatidae</tp:taxon-name-part></tp:taxon-name> based on peptide hormone sequences (Predel, unpublished data; Fig. <xref ref-type="fig" rid="F1">1</xref>).</p><fig id="F1" position="float" orientation="portrait"><label>Figure 1.</label><caption><p>Simplified tree (midpoint-rooted) from a Bayesian phylogenetic analysis of peptide hormone sequences of southern African <tp:taxon-name><tp:taxon-name-part taxon-name-part-type="order">Mantophasmatodea</tp:taxon-name-part></tp:taxon-name> (adapted from Predel et al., unpublished).</p></caption><graphic xmlns:xlink="http://www.w3.org/1999/xlink" xlink:href="zookeys-746-137-g001.jpg" position="float" orientation="portrait" xlink:type="simple" id="oo_193436.jpg"/></fig><p>
            <italic><tp:taxon-name><tp:taxon-name-part taxon-name-part-type="genus" reg="Kuboesphasma">Kuboesphasma</tp:taxon-name-part></tp:taxon-name></italic> can be distinguished from other mantophasmatodeans, except <italic><tp:taxon-name><tp:taxon-name-part taxon-name-part-type="genus" reg="Minutophasma">Minutophasma</tp:taxon-name-part></tp:taxon-name></italic>, by the washed-out and indistinct butterfly-shaped spot on the frons: in the South African <tp:taxon-name><tp:taxon-name-part taxon-name-part-type="family">Austrophasmatidae</tp:taxon-name-part></tp:taxon-name> sensu <xref ref-type="bibr" rid="B13">Klass et al. (2003)</xref> except <italic><tp:taxon-name><tp:taxon-name-part taxon-name-part-type="genus" reg="Viridiphasma">Viridiphasma</tp:taxon-name-part> <tp:taxon-name-part taxon-name-part-type="species" reg="clanwilliamense">clanwilliamense</tp:taxon-name-part></tp:taxon-name></italic> this spot is clear and dark while <italic><tp:taxon-name><tp:taxon-name-part taxon-name-part-type="genus" reg="Viridiphasma">V.</tp:taxon-name-part> <tp:taxon-name-part taxon-name-part-type="species" reg="clanwilliamense">clanwilliamense</tp:taxon-name-part></tp:taxon-name></italic> and the Namibian <italic><tp:taxon-name><tp:taxon-name-part taxon-name-part-type="genus" reg="Striatophasma">Striatophasma</tp:taxon-name-part></tp:taxon-name></italic>, <italic><tp:taxon-name><tp:taxon-name-part taxon-name-part-type="genus" reg="Pachyphasma">Pachyphasma</tp:taxon-name-part></tp:taxon-name></italic> and <tp:taxon-name><tp:taxon-name-part taxon-name-part-type="family">Mantophasmatidae</tp:taxon-name-part></tp:taxon-name> sensu <xref ref-type="bibr" rid="B13">Klass et al. (2003)</xref> lack it completely. Additionally, all green <tp:taxon-name><tp:taxon-name-part taxon-name-part-type="family">Austrophasmatidae</tp:taxon-name-part></tp:taxon-name> and <italic><tp:taxon-name><tp:taxon-name-part taxon-name-part-type="genus" reg="Striatophasma">Striatophasma</tp:taxon-name-part></tp:taxon-name></italic> have a dark dorsal median stripe in males; this median stripe is indistinct in males of <italic><tp:taxon-name><tp:taxon-name-part taxon-name-part-type="genus" reg="Kuboesphasma">Kuboesphasma</tp:taxon-name-part></tp:taxon-name></italic>. <italic><tp:taxon-name><tp:taxon-name-part taxon-name-part-type="genus" reg="Kuboesphasma">Kuboesphasma</tp:taxon-name-part></tp:taxon-name></italic> can be distinguished from <italic><tp:taxon-name><tp:taxon-name-part taxon-name-part-type="genus" reg="Minutophasma">Minutophasma</tp:taxon-name-part></tp:taxon-name></italic> by the larger body size (males over 12 mm and females over 13 mm), the absence of the dark dorsal median stripe in males and the absence of black ventrolateral spot on the scapus. On the protibia, the males of <italic><tp:taxon-name><tp:taxon-name-part taxon-name-part-type="genus" reg="Kuboesphasma">Kuboesphasma</tp:taxon-name-part></tp:taxon-name></italic> have nine or more spikes per row (while <italic><tp:taxon-name><tp:taxon-name-part taxon-name-part-type="genus" reg="Minutophasma">Minutophasma</tp:taxon-name-part></tp:taxon-name></italic> has eight or less). Additionally, the head capsule is distinctly broader on the level of the compound eyes than on the level of the genae in <italic><tp:taxon-name><tp:taxon-name-part taxon-name-part-type="genus" reg="Minutophasma">Minutophasma</tp:taxon-name-part></tp:taxon-name></italic>, while they are equal in <italic><tp:taxon-name><tp:taxon-name-part taxon-name-part-type="genus" reg="Kuboesphasma">Kuboesphasma</tp:taxon-name-part></tp:taxon-name></italic>. Males and females of <italic><tp:taxon-name><tp:taxon-name-part taxon-name-part-type="genus" reg="Praedatophasma">Praedatophasma</tp:taxon-name-part> <tp:taxon-name-part taxon-name-part-type="species" reg="maraisi">maraisi</tp:taxon-name-part></tp:taxon-name></italic> are much larger (more than 21 mm) than those of <italic><tp:taxon-name><tp:taxon-name-part taxon-name-part-type="genus" reg="Kuboesphasma">Kuboesphasma</tp:taxon-name-part></tp:taxon-name></italic>, grey brown and have distinct spines along the thorax. In contrast to <italic><tp:taxon-name><tp:taxon-name-part taxon-name-part-type="genus" reg="Namaquaphasma">Namaquaphasma</tp:taxon-name-part> <tp:taxon-name-part taxon-name-part-type="species" reg="ookiepense">ookiepense</tp:taxon-name-part></tp:taxon-name></italic>, <italic><tp:taxon-name><tp:taxon-name-part taxon-name-part-type="genus" reg="Kuboesphasma">Kuboesphasma</tp:taxon-name-part></tp:taxon-name></italic> has no dark spots on the scapus, no distal dorsal projection on the cercus and an indistinct butterfly shaped spot on the frons. From <italic><tp:taxon-name><tp:taxon-name-part taxon-name-part-type="genus" reg="Striatophasma">Striatophasma</tp:taxon-name-part> <tp:taxon-name-part taxon-name-part-type="species" reg="naukluftense">naukluftense</tp:taxon-name-part></tp:taxon-name></italic> the species can be additionally separated by the rounded posterior margin of sternit VIII (pointed in <italic><tp:taxon-name><tp:taxon-name-part taxon-name-part-type="genus" reg="Striatophasma">Striatophasma</tp:taxon-name-part></tp:taxon-name></italic>) and the equal length of tergum VIII and IX (IX much longer in <italic><tp:taxon-name><tp:taxon-name-part taxon-name-part-type="genus" reg="Striatophasma">Striatophasma</tp:taxon-name-part></tp:taxon-name></italic>).</p></tp:treatment-sec><tp:treatment-sec sec-type="type species" id="SECID0EGBAE"><title>Type species.</title><p>
            <italic><tp:taxon-name><tp:taxon-name-part taxon-name-part-type="genus" reg="Kuboesphasma">Kuboesphasma</tp:taxon-name-part> <tp:taxon-name-part taxon-name-part-type="species" reg="compactum">compactum</tp:taxon-name-part></tp:taxon-name></italic>
          </p></tp:treatment-sec><tp:treatment-sec sec-type="Other included species" id="SECID0EXBAE"><title>Other included species.</title><p>None thus far.</p></tp:treatment-sec><tp:treatment-sec sec-type="etymology" id="SECID0E3BAE"><title>Etymology.</title><p>The generic group name <italic><tp:taxon-name><tp:taxon-name-part taxon-name-part-type="genus" reg="Kuboesphasma">Kuboesphasma</tp:taxon-name-part></tp:taxon-name></italic> is a composition from the type locality, Kuboes, which is a center of the Nama community in the Richtersveld region and the ending -phasma which is commonly used to term mantophasmatodeans. The gender is neuter.</p></tp:treatment-sec><ref-list><ref id="B13"><mixed-citation xmlns:xlink="http://www.w3.org/1999/xlink" xlink:type="simple">
          <person-group><name name-style="western"><surname>Klass</surname><given-names>KD</given-names></name><name name-style="western"><surname>Picker</surname><given-names>MD</given-names></name><name name-style="western"><surname>Damgaard</surname><given-names>J</given-names></name><name name-style="western"><surname>Noort</surname><given-names>Sv</given-names></name><name name-style="western"><surname>Tojo</surname><given-names>K</given-names></name></person-group> (<year>2003</year>) <article-title>The taxonomy, genitalic morphology, and phylogenetic relationships of Southern African <tp:taxon-name><tp:taxon-name-part taxon-name-part-type="order">Mantophasmatodea</tp:taxon-name-part></tp:taxon-name> (<tp:taxon-name><tp:taxon-name-part taxon-name-part-type="class">Insecta</tp:taxon-name-part></tp:taxon-name>).</article-title> <source>Entomologische Abhandlungen</source> <volume>61</volume>: <fpage>3</fpage>–<lpage>67</lpage>.</mixed-citation></ref></ref-list></tp:taxon-treatment>
