# Supplementary material for: Mantophasmatodea from the Richtersveld in South Africa with description of two new genera and species
Source: Zookeys. 2018 Mar 27;(746):137–60. doi: 10.3897/zookeys.746.14885 (PMC5904538; doi:10.3897/zookeys.746.14885)
Supplement: XML Treatment for Minutophasma [file zookeys.746.14885-treatment3.xml]

<!DOCTYPE tp:taxon-treatment
  PUBLIC "-//TaxonX//DTD Taxonomic Treatment Publishing DTD v0 20100105//EN" "tax-treatment-NSO.dtd">
<tp:taxon-treatment xmlns:tp="http://www.plazi.org/taxpub"><tp:treatment-meta><kwd-group><label>Taxon classification</label><kwd><named-content xmlns:xlink="http://www.w3.org/1999/xlink" content-type="kingdom">Animalia</named-content></kwd><kwd><named-content xmlns:xlink="http://www.w3.org/1999/xlink" content-type="order">Notoptera</named-content></kwd><kwd><named-content xmlns:xlink="http://www.w3.org/1999/xlink" content-type="family">Mantophasmatidae</named-content></kwd></kwd-group><mixed-citation publication-type="journal"><person-group><name><surname>Wipfler</surname><given-names>Benjamin</given-names></name><name><surname>Theska</surname><given-names>Tobias</given-names></name><name><surname>Predel</surname><given-names>Reinhard</given-names></name></person-group><article-title>
          <tp:taxon-name><tp:taxon-name-part taxon-name-part-type="order">Mantophasmatodea</tp:taxon-name-part></tp:taxon-name> from the Richtersveld in South Africa with description of two new genera and species</article-title><source>Zookeys</source><day>27</day><month>3</month><year>2018</year><volume>2018</volume><issue>746</issue><fpage>137</fpage><lpage>160</lpage><pub-id pub-id-type="doi">10.3897/zookeys.746.14885</pub-id></mixed-citation></tp:treatment-meta><tp:nomenclature><tp:taxon-name>
            <tp:taxon-name-part taxon-name-part-type="genus" reg="Minutophasma">Minutophasma</tp:taxon-name-part>
            <object-id xmlns:xlink="http://www.w3.org/1999/xlink" content-type="zoobank" xlink:type="simple">http://zoobank.org/24A52AD5-F6E8-4BA3-B5BF-38E069F1EC59</object-id>
          </tp:taxon-name><tp:taxon-status xmlns:xlink="http://www.w3.org/1999/xlink" xlink:type="simple">gen. n.</tp:taxon-status></tp:nomenclature><tp:treatment-sec sec-type="description" id="SECID0EFJAG"><title>Description and diagnosis.</title><p>
            <italic><tp:taxon-name><tp:taxon-name-part taxon-name-part-type="genus" reg="Minutophasma">Minutophasma</tp:taxon-name-part></tp:taxon-name></italic> gen. n. is placed as sistergroup to the Namibian genus <italic><tp:taxon-name><tp:taxon-name-part taxon-name-part-type="genus" reg="Striatophasma">Striatophasma</tp:taxon-name-part></tp:taxon-name></italic>.</p><p>
            <italic><tp:taxon-name><tp:taxon-name-part taxon-name-part-type="genus" reg="Minutophasma">Minutophasma</tp:taxon-name-part></tp:taxon-name></italic> can be distinguished from other mantophasmatodeans except <italic><tp:taxon-name><tp:taxon-name-part taxon-name-part-type="genus" reg="Kuboesphasma">Kuboesphasma</tp:taxon-name-part></tp:taxon-name></italic> by the washed-out and indistinct butterfly-shaped spot on the frons: in the South African <tp:taxon-name><tp:taxon-name-part taxon-name-part-type="family">Austrophasmatidae</tp:taxon-name-part></tp:taxon-name> sensu <xref ref-type="bibr" rid="B13">Klass et al. (2003)</xref> except <italic><tp:taxon-name><tp:taxon-name-part taxon-name-part-type="genus" reg="Viridiphasma">Viridiphasma</tp:taxon-name-part> <tp:taxon-name-part taxon-name-part-type="species" reg="clanwilliamense">clanwilliamense</tp:taxon-name-part></tp:taxon-name></italic> this spot is clear and dark while <italic><tp:taxon-name><tp:taxon-name-part taxon-name-part-type="genus" reg="Viridiphasma">V.</tp:taxon-name-part> <tp:taxon-name-part taxon-name-part-type="species" reg="clanwilliamense">clanwilliamense</tp:taxon-name-part></tp:taxon-name></italic> and the Namibian <italic><tp:taxon-name><tp:taxon-name-part taxon-name-part-type="genus" reg="Striatophasma">Striatophasma</tp:taxon-name-part></tp:taxon-name></italic>, <italic><tp:taxon-name><tp:taxon-name-part taxon-name-part-type="genus" reg="Pachyphasma">Pachyphasma</tp:taxon-name-part></tp:taxon-name></italic> and <tp:taxon-name><tp:taxon-name-part taxon-name-part-type="family">Mantophasmatidae</tp:taxon-name-part></tp:taxon-name> sensu <xref ref-type="bibr" rid="B13">Klass et al. (2003)</xref> lack it completely. Additionally, it can be distinguished from all <tp:taxon-name><tp:taxon-name-part taxon-name-part-type="family">Austrophasmatidae</tp:taxon-name-part></tp:taxon-name> sensu <xref ref-type="bibr" rid="B13">Klass et al. (2003)</xref> except <italic><tp:taxon-name><tp:taxon-name-part taxon-name-part-type="genus" reg="Viridiphasma">Viridiphasma</tp:taxon-name-part></tp:taxon-name></italic> by genae that are similar long in lateral view as the widths of the eyes. <italic><tp:taxon-name><tp:taxon-name-part taxon-name-part-type="genus" reg="Kuboesphasma">Kuboesphasma</tp:taxon-name-part></tp:taxon-name></italic> differs from <italic><tp:taxon-name><tp:taxon-name-part taxon-name-part-type="genus" reg="Minutophasma">Minutophasma</tp:taxon-name-part></tp:taxon-name></italic> by the larger body size (males over 12 mm and females over 13 mm), an indistinct dark dorsal stripe in males and the absence of ventro-lateral spot on the scapus. On the protibia, the males of <italic><tp:taxon-name><tp:taxon-name-part taxon-name-part-type="genus" reg="Kuboesphasma">Kuboesphasma</tp:taxon-name-part></tp:taxon-name></italic> have nine or more spikes per row (while <italic><tp:taxon-name><tp:taxon-name-part taxon-name-part-type="genus" reg="Minutophasma">Minutophasma</tp:taxon-name-part></tp:taxon-name></italic> has eight or less). Additionally, the head capsule is distinctly broader on the level of the compound eyes than on the level of the genae in <italic><tp:taxon-name><tp:taxon-name-part taxon-name-part-type="genus" reg="Minutophasma">Minutophasma</tp:taxon-name-part></tp:taxon-name></italic> while they are equal in <italic><tp:taxon-name><tp:taxon-name-part taxon-name-part-type="genus" reg="Kuboesphasma">Kuboesphasma</tp:taxon-name-part></tp:taxon-name></italic>. Males and females of <italic><tp:taxon-name><tp:taxon-name-part taxon-name-part-type="genus" reg="Praedatophasma">Praedatophasma</tp:taxon-name-part> <tp:taxon-name-part taxon-name-part-type="species" reg="maraisi">maraisi</tp:taxon-name-part></tp:taxon-name></italic> are much larger (more than 21 mm) than those of <italic><tp:taxon-name><tp:taxon-name-part taxon-name-part-type="genus" reg="Kuboesphasma">Kuboesphasma</tp:taxon-name-part></tp:taxon-name></italic>, grey brown and have distinct spines along the thorax. In contrast to the reddish-brown <italic><tp:taxon-name><tp:taxon-name-part taxon-name-part-type="genus" reg="Namaquaphasma">Namaquaphasma</tp:taxon-name-part> <tp:taxon-name-part taxon-name-part-type="species" reg="ookiepense">ookiepense</tp:taxon-name-part></tp:taxon-name></italic>, specimens of <italic><tp:taxon-name><tp:taxon-name-part taxon-name-part-type="genus" reg="Minutophasma">Minutophasma</tp:taxon-name-part></tp:taxon-name></italic> are mostly green, much smaller (males of <italic><tp:taxon-name><tp:taxon-name-part taxon-name-part-type="genus" reg="Namaquaphasma">Namaquaphasma</tp:taxon-name-part></tp:taxon-name></italic> above 14 mm and females above 16 mm) and have genae that are lower than the eyes are wide. Specimens of <italic><tp:taxon-name><tp:taxon-name-part taxon-name-part-type="genus" reg="Striatophasma">Striatophasma</tp:taxon-name-part> <tp:taxon-name-part taxon-name-part-type="species" reg="naukluftense">naukluftense</tp:taxon-name-part></tp:taxon-name></italic> are larger (males 12–15 mm, females 16–27 mm) as those of <italic><tp:taxon-name><tp:taxon-name-part taxon-name-part-type="genus" reg="Minutophasma">Minutophasma</tp:taxon-name-part></tp:taxon-name></italic> and lack the dorsal distal projection in male cerci. All green species of <tp:taxon-name><tp:taxon-name-part taxon-name-part-type="family">Austrophasmatidae</tp:taxon-name-part></tp:taxon-name> (<italic><tp:taxon-name><tp:taxon-name-part taxon-name-part-type="genus" reg="Austrophasma">Austrophasma</tp:taxon-name-part> <tp:taxon-name-part taxon-name-part-type="species" reg="gansbaaiense">gansbaaiense</tp:taxon-name-part></tp:taxon-name></italic>, <italic><tp:taxon-name><tp:taxon-name-part taxon-name-part-type="genus" reg="Austrophasma">A.</tp:taxon-name-part> <tp:taxon-name-part taxon-name-part-type="species" reg="caledonense">caledonense</tp:taxon-name-part></tp:taxon-name></italic>, <italic><tp:taxon-name><tp:taxon-name-part taxon-name-part-type="genus" reg="Viridiphasma">Viridiphasma</tp:taxon-name-part></tp:taxon-name></italic>, <italic><tp:taxon-name><tp:taxon-name-part taxon-name-part-type="genus" reg="Lobatophasma">Lobatophasma</tp:taxon-name-part></tp:taxon-name></italic>) and <italic><tp:taxon-name><tp:taxon-name-part taxon-name-part-type="genus" reg="Striatophasma">Striatophasma</tp:taxon-name-part></tp:taxon-name></italic> lack the ventrolateral black spot on the scapus which is very distinct in <italic><tp:taxon-name><tp:taxon-name-part taxon-name-part-type="genus" reg="Minutophasma">Minutophasma</tp:taxon-name-part></tp:taxon-name></italic>.</p></tp:treatment-sec><tp:treatment-sec sec-type="type species" id="SECID0ENRAG"><title>Type species.</title><p>
            <italic><tp:taxon-name><tp:taxon-name-part taxon-name-part-type="genus" reg="Minutophasma">Minutophasma</tp:taxon-name-part> <tp:taxon-name-part taxon-name-part-type="species" reg="richtersveldense">richtersveldense</tp:taxon-name-part></tp:taxon-name></italic>
          </p></tp:treatment-sec><tp:treatment-sec sec-type="Other included species" id="SECID0E5RAG"><title>Other included species.</title><p>None thus far.</p></tp:treatment-sec><tp:treatment-sec sec-type="etymology" id="SECID0EDSAG"><title>Etymology.</title><p>The generic group name <italic><tp:taxon-name><tp:taxon-name-part taxon-name-part-type="genus" reg="Minutophasma">Minutophasma</tp:taxon-name-part></tp:taxon-name></italic> is a composition of the Latin word minutus that refers to the small size of that species which separates it from the other known mantophasmatodeans, and the ending -phasma which is commonly used to term mantophasmatodeans. The gender is neuter.</p></tp:treatment-sec><ref-list><ref id="B13"><mixed-citation xmlns:xlink="http://www.w3.org/1999/xlink" xlink:type="simple">
          <person-group><name name-style="western"><surname>Klass</surname><given-names>KD</given-names></name><name name-style="western"><surname>Picker</surname><given-names>MD</given-names></name><name name-style="western"><surname>Damgaard</surname><given-names>J</given-names></name><name name-style="western"><surname>Noort</surname><given-names>Sv</given-names></name><name name-style="western"><surname>Tojo</surname><given-names>K</given-names></name></person-group> (<year>2003</year>) <article-title>The taxonomy, genitalic morphology, and phylogenetic relationships of Southern African <tp:taxon-name><tp:taxon-name-part taxon-name-part-type="order">Mantophasmatodea</tp:taxon-name-part></tp:taxon-name> (<tp:taxon-name><tp:taxon-name-part taxon-name-part-type="class">Insecta</tp:taxon-name-part></tp:taxon-name>).</article-title> <source>Entomologische Abhandlungen</source> <volume>61</volume>: <fpage>3</fpage>–<lpage>67</lpage>.</mixed-citation></ref></ref-list></tp:taxon-treatment>
